# Supplementary material for: Comparison and Agreement of Echocardiographic Volumetric Methods for Quantifying Mitral Regurgitation in Dogs with Myxomatous Mitral Valve Disease
Source: Animals (Basel). 2026 Apr 18;16(8):1249. doi: 10.3390/ani16081249 (PMC13113801; doi:10.3390/ani16081249)
Supplement: Supplementary file 1 [file animals-16-01249-s001.zip]

Archive with 1 entries (1 files):
- animals-4221194-supplementary.pdf
